# Supplementary material for: Zn(II) Heteroleptic Halide Complexes with 2-Halopyridines: Features of Halogen Bonding in Solid State
Source: Molecules. 2021 Jun 3;26(11):3393. doi: 10.3390/molecules26113393 (PMC8199927; doi:10.3390/molecules26113393)
Supplement: Supplementary file 1 [file molecules-26-03393-s001.zip]

Archive with 1 entries (1 files):
- molecules-1214176-supplementary.pdf
